# Supplementary material for: Thrombotic Long-Term Consequences of SARS-CoV-2 Infection in Patients with Compensated Cirrhosis: A Propensity Score-Matched Analysis of a U.S. Database
Source: Diseases. 2024 Jul 17;12(7):161. doi: 10.3390/diseases12070161 (PMC11276382; doi:10.3390/diseases12070161)
Supplement: Supplementary file 1 [file diseases-12-00161-s001.zip]

Archive with 1 entries (1 files):
- diseases-3068280-supplementary.pdf
